# Supplementary material for: Zeolitic Imidazole Framework (ZIF)–Sponge Composite for Highly Efficient U(VI) Elimination
Source: Molecules. 2024 Jan 15;29(2):408. doi: 10.3390/molecules29020408 (PMC10818524; doi:10.3390/molecules29020408)
Supplement: Supplementary file 1 [file molecules-29-00408-s001.zip]

Archive with 1 entries (1 files):
- molecules-2759614-supplementary.pdf
